# Supplementary material for: Glucagon-like Peptide-1 Receptor Agonist Therapy and Risk of Pulmonary and Systemic Infections in Diabetic Gastroparesis: A Propensity-Matched Cohort Study
Source: Adv Respir Med. 2026 Mar 24;94(2):20. doi: 10.3390/arm94020020 (PMC13113843; doi:10.3390/arm94020020)
Supplement: Supplementary file 1 [file arm-94-00020-s001.zip]

Archive with 1 entries (1 files):
- arm-4079553-supplementary.pdf
